# Supplementary material for: Selected Pentacyclic Triterpenoids and Their Derivatives as Biologically Active Compounds
Source: Molecules. 2025 Jul 24;30(15):3106. doi: 10.3390/molecules30153106 (PMC12348783; doi:10.3390/molecules30153106)
Supplement: Supplementary file 1 [file molecules-30-03106-s001.zip]

Archive with 1 entries (1 files):
- molecules-3671072-supplementary.pdf
